# Supplementary material for: Integrative Transcriptomic and Single‐Cell Analyses Identify ATP1A1 as a Prognostic and Immune‐Associated Factor in Esophageal Cancer
Source: Int J Genomics. 2026 Jun 3;2026:1461834. doi: 10.1155/ijog/1461834 (PMC13240424; doi:10.1155/ijog/1461834)
Supplement: Supplementary file 1 — Supporting Information Additional supporting information can be found online in the Supporting Information section. Supporting Information. Table S1: shRNA sequences used for ATP1A1 knockdown. The table lists the target sequences of shRNAs designed against ATP1A1 and the corresponding negative control (shNC). [file IJOG-2026-1461834-s001.xlsx]

## Sheet: Sheet1
shRNA ID	Target sequence (5′→3′)
shATP1A1-1	5'-GCTGGTGATGATGACCTTTAA-3'
shATP1A1-2	5'-GCAGTATGAGATCGAGATTTA-3'
shATP1A1-3	5'-GGAAGATGACATCGTGAAGAA-3'
			1
